# Supplementary material for: Adaptation to an amoeba host drives selection of virulence-associated traits in Vibrio cholerae
Source: ISME J. 2021 Oct 15;16(3):856–67. doi: 10.1038/s41396-021-01134-2 (PMC8857207; doi:10.1038/s41396-021-01134-2)
Supplement: Supplementary file 2 — Dataset 1 [file 41396_2021_1134_MOESM2_ESM.xlsx]

## Sheet: Supplementary Data 1
Supplementary Data 1. Mutations detected in adapted populations. In the annotation column blue and green coloured represent non-synonymous and synonymous mutation respectively with affected base changes highlighted in red. The horizontal bars and the percentages represent the frequency of respective mutations found in each replicates.
			Day 3			Day 45			Day 90
chromosome	position	mutation	P1	P2	P3	P1	P2	P3	P1	P2	P3	annotation	Locus tag/gene (A1552)	Locus tag (N16961)	description
Chromosome I	17087	T→C	0.14		0.139							E201G (GAG→GGG)	ilvA ←	VC0027	threonine ammonia‑lyase, biosynthetic
Chromosome I	85242	A→T					0.134					intergenic (+13/‑22)	C1H56_00455 → / → C1H56_00460	VCt021 → / → VCt022	tRNA‑Met/tRNA‑Gly
Chromosome I	85254	C→A				0.101						intergenic (+25/‑10)	C1H56_00455 → / → C1H56_00460	VCt021 → / → VCt022	tRNA‑Met/tRNA‑Gly
Chromosome I	85592	T→C	0.151	0.199	0.181	0.243		0.311	0.121	0.18	0.116	noncoding (67/77 nt)	C1H56_00465 →	VCt023	tRNA‑Met
Chromosome I	85696	C→T	0.209	0.259	0.187	0.211		0.174	0.207	0.147	0.158	noncoding (52/77 nt)	C1H56_00470 →	VCt024	tRNA‑Met
Chromosome I	126127	T→A	0.219	0.304	0.364	0.323	0.372			0.416	0.42	noncoding (1550/1553 nt)	C1H56_00695 →	VCr013	16S ribosomal RNA
Chromosome I	131685	A→G					0.511					intergenic (+15/‑49)	C1H56_00720 → / → C1H56_00725	na	16S ribosomal RNA/tRNA‑Glu
Chromosome I	131976	G→A	0.281	0.499	0.486	0.69	0.48		0.456	0.555	0.465	noncoding (43/76 nt)	C1H56_00735 →	na	tRNA‑Val
Chromosome I	309374	A→T					0.107	0.119	0.118			intergenic (+12/‑11)	C1H56_01595 → / → C1H56_01600	VCt040 → / → VCt041	tRNA‑Arg/tRNA‑Ser
Chromosome I	309674	G→T	0.142									intergenic (+54/‑2)	C1H56_01605 → / → C1H56_01610	VCt042 → / → VCt043	tRNA‑Arg/tRNA‑Arg
Chromosome I	379609	T→C					0.103					intergenic (‑32/+25)	C1H56_01930 ← / ← C1H56_01935	VC0615 ← / ← VC0616	chitobiase/ABC transporter ATP‑binding protein
Chromosome I	541243	A→G		0.101								E270G (GAG→GGG)	C1H56_02635 →	VC0760	histidine‑‑tRNA ligase
Chromosome I	547560	A→G						0.115				S148P (TCA→CCA)	C1H56_02665 ←	VC0766	exodeoxyribonuclease VII large subunit
Chromosome I	575571	G→A				0.126				0.12		I202I (ATC→ATT)	C1H56_02780 ←	VC0791	sensor histidine kinase citA
Chromosome I	575573	T→A				0.114						I202F (ATC→TTC)	C1H56_02780 ←	VC0791	sensor histidine kinase citA
Chromosome I	575578	G→A		0.12	0.145	0.169	0.153	0.101		0.117		A200V (GCT→GTT)	C1H56_02780 ←	VC0791	sensor histidine kinase citA
Chromosome I	575594	G→A		0.109	0.168			0.11				L195F (CTT→TTT)	C1H56_02780 ←	VC0791	sensor histidine kinase citA
Chromosome I	575606	G→A				0.117		0.11				L191F (CTT→TTT)	C1H56_02780 ←	VC0791	sensor histidine kinase citA
Chromosome I	575621	T→A		0.111		0.112	0.136					I186F (ATT→TTT)	C1H56_02780 ←	VC0791	sensor histidine kinase citA
Chromosome I	694022	A→T	0.101							0.126		N58K (AAT→AAA)	metQ ←	VC0905	methionine ABC transporter substrate‑binding protein MetQ
Chromosome I	696131	C→A	0.133									intergenic (‑198/‑38)	metN ← / → C1H56_03340	VC0907 ← / → VC0908	methionine import ATP‑binding protein MetN/D‑glycero‑beta‑D‑manno‑heptose 1,7‑bisphosphate 7‑phosphatase
Chromosome I	701454	A→G		0.129	0.108		0.105			0.139		intergenic (‑6/+79)	C1H56_03360 ← / ← C1H56_03365	VCt051 ← / ← VCt052	tRNA‑Tyr/tRNA‑Tyr
Chromosome I	701518	T→C									0.104	intergenic (‑70/+15)	C1H56_03360 ← / ← C1H56_03365	VCt051 ← / ← VCt052	tRNA‑Tyr/tRNA‑Tyr
Chromosome I	701700	T→A		0.112						0.183		intergenic (‑83/+2)	C1H56_03365 ← / ← C1H56_03370	VCt052 ← / ← VCt053	tRNA‑Tyr/tRNA‑Tyr
Chromosome I	701730	G→C				0.118						noncoding (57/85 nt)	C1H56_03370 ←	VCt053	tRNA‑Tyr
Chromosome I	701863	A→T	0.143	0.123								intergenic (‑77/+9)	C1H56_03370 ← / ← C1H56_03375	VCt053 → / → VCt054	tRNA‑Tyr/tRNA‑Tyr
Chromosome I	701867	T→G						0.158				intergenic (‑81/+5)	C1H56_03370 ← / ← C1H56_03375	VCt053 → / → VCt054	tRNA‑Tyr/tRNA‑Tyr
Chromosome I	702453	A→G		0.128								D71G (GAC→GGC)	C1H56_03380 →	VC0913	MexH family multidrug efflux RND transporter periplasmic adaptor subunit
Chromosome I	702475	T→A		0.102		0.107	0.107	0.142	0.112			N78K (AAT→AAA)	C1H56_03380 →	VC0913	MexH family multidrug efflux RND transporter periplasmic adaptor subunit
Chromosome I	702491	G→A			0.14							G84S (GGT→AGT)	C1H56_03380 →	VC0913	MexH family multidrug efflux RND transporter periplasmic adaptor subunit
Chromosome I	702524	G→A				0.107						A95T (GCT→ACT)	C1H56_03380 →	VC0913	MexH family multidrug efflux RND transporter periplasmic adaptor subunit
Chromosome I	789999	A→G		0.11		0.14		0.147				G158G (GGA→GGG)	C1H56_03775 →	VC0995	PTS N‑acetylmuramic acid transporter subunit IIBC
Chromosome I	796023	T→G		0.109	0.118	0.105		0.122	0.138		0.1	D948E (GAT→GAG)	C1H56_03785 →	VC0998	Polar transmembrane protein
Chromosome I	796037	A→G							0.107			N953S (AAT→AGT)	C1H56_03785 →	VC0998	Polar transmembrane protein
Chromosome I	796136	T→C		0.106	0.114							V986A (GTC→GCC)	C1H56_03785 →	VC0998	Polar transmembrane protein
Chromosome I	796155	A→G		0.106	0.159						0.107	E992E (GAA→GAG)	C1H56_03785 →	VC0998	Polar transmembrane protein
Chromosome I	796167	T→G		0.136					0.106			D996E (GAT→GAG)	C1H56_03785 →	VC0998	Polar transmembrane protein
Chromosome I	796213	A→G		0.169			0.145				0.174	K1012E (AAG→GAG)	C1H56_03785 →	VC0998	Polar transmembrane protein
Chromosome I	796270	T→C				0.132					0.14	S1031P (TCC→CCC)	C1H56_03785 →	VC0998	Polar transmembrane protein
Chromosome I	796362	A→G							0.101			L1061L (TTA→TTG)	C1H56_03785 →	VC0998	Polar transmembrane protein
Chromosome I	796371	T→C							0.12	0.112		Y1064Y (TAT→TAC)	C1H56_03785 →	VC0998	Polar transmembrane protein
Chromosome I	796374	A→C			0.125				0.13			T1065T (ACA→ACC)	C1H56_03785 →	VC0998	Polar transmembrane protein
Chromosome I	796383	C→T	0.143	0.146								D1068D (GAC→GAT)	C1H56_03785 →	VC0998	Polar transmembrane protein
Chromosome I	796396	T→G				0.105			0.16			S1073A (TCG→GCG)	C1H56_03785 →	VC0998	Polar transmembrane protein
Chromosome I	796416	C→A	0.162									A1079A (GCC→GCA)	C1H56_03785 →	VC0998	Polar transmembrane protein
Chromosome I	796444	T→C		0.147	0.101				0.132	0.108		L1089L (TTA→CTA)	C1H56_03785 →	VC0998	Polar transmembrane protein
Chromosome I	796446	A→G		0.1								L1089L (TTA→TTG)	C1H56_03785 →	VC0998	Polar transmembrane protein
Chromosome I	796448	T→C		0.1		0.114			0.127			V1090A (GTA→GCA)	C1H56_03785 →	VC0998	Polar transmembrane protein
Chromosome I	796460	T→C				0.152			0.121			V1094A (GTC→GCC)	C1H56_03785 →	VC0998	Polar transmembrane protein
Chromosome I	796462	A→G	0.118	0.154	0.128	0.129		0.118		0.112		T1095A (ACG→GCG)	C1H56_03785 →	VC0998	Polar transmembrane protein
Chromosome I	796467	G→A		0.123	0.112	0.147			0.105	0.131		E1096E (GAG→GAA)	C1H56_03785 →	VC0998	Polar transmembrane protein
Chromosome I	796491	A→G			0.143	0.157		0.125	0.138	0.127		E1104E (GAA→GAG)	C1H56_03785 →	VC0998	Polar transmembrane protein
Chromosome I	796553	T→C	0.124	0.108	0.1	0.105		0.168	0.125			V1125A (GTA→GCA)	C1H56_03785 →	VC0998	Polar transmembrane protein
Chromosome I	796582	C→T						0.117				L1135L (CTA→TTA)	C1H56_03785 →	VC0998	Polar transmembrane protein
Chromosome I	796584	A→G	0.14			0.159						L1135L (CTA→CTG)	C1H56_03785 →	VC0998	Polar transmembrane protein
Chromosome I	796586	C→T						0.149				A1136V (GCA→GTA)	C1H56_03785 →	VC0998	Polar transmembrane protein
Chromosome I	796596	T→A			0.121				0.121	0.141		P1139P (CCT→CCA)	C1H56_03785 →	VC0998	Polar transmembrane protein
Chromosome I	796599	T→C				0.104						A1140A (GCT→GCC)	C1H56_03785 →	VC0998	Polar transmembrane protein
Chromosome I	796613	C→T	0.112	0.164	0.164	0.13	0.125	0.152	0.129	0.176		S1145F (TCT→TTT)	C1H56_03785 →	VC0998	Polar transmembrane protein
Chromosome I	796632	T→C	0.167	0.112				0.151	0.116	0.105	0.134	L1151L (CTT→CTC)	C1H56_03785 →	VC0998	Polar transmembrane protein
Chromosome I	796641	C→T	0.145				0.125	0.164	0.101			P1154P (CCC→CCT)	C1H56_03785 →	VC0998	Polar transmembrane protein
Chromosome I	796659	T→C	0.117									D1160D (GAT→GAC)	C1H56_03785 →	VC0998	Polar transmembrane protein
Chromosome I	796708	T→C	0.181	0.121		0.108		0.129		0.125		S1177P (TCC→CCC)	C1H56_03785 →	VC0998	Polar transmembrane protein
Chromosome I	796728	C→T		0.101								S1183S (AGC→AGT)	C1H56_03785 →	VC0998	Polar transmembrane protein
Chromosome I	796731	T→G						0.102				D1184E (GAT→GAG)	C1H56_03785 →	VC0998	Polar transmembrane protein
Chromosome I	796733	T→C	0.109	0.109	0.121			0.153				L1185P (CTC→CCC)	C1H56_03785 →	VC0998	Polar transmembrane protein
Chromosome I	796747	C→G		0.145	0.104			0.175				P1190A (CCC→GCC)	C1H56_03785 →	VC0998	Polar transmembrane protein
Chromosome I	796800	T→C				0.11						A1207A (GCT→GCC)	C1H56_03785 →	VC0998	Polar transmembrane protein
Chromosome I	796806	A→G	0.165	0.131	0.125			0.181	0.105	0.183	0.104	A1209A (GCA→GCG)	C1H56_03785 →	VC0998	Polar transmembrane protein
Chromosome I	796812	A→G	0.102		0.11							A1211A (GCA→GCG)	C1H56_03785 →	VC0998	Polar transmembrane protein
Chromosome I	796829	T→C	0.129	0.135		0.133			0.15		0.124	V1217A (GTC→GCC)	C1H56_03785 →	VC0998	Polar transmembrane protein
Chromosome I	796836	T→G	0.195	0.228	0.14	0.125	0.106	0.162	0.155		0.193	S1219S (TCT→TCG)	C1H56_03785 →	VC0998	Polar transmembrane protein
Chromosome I	796865	C→G	0.148	0.15		0.107						T1229S (ACT→AGT)	C1H56_03785 →	VC0998	Polar transmembrane protein
Chromosome I	796890	C→T	0.189	0.163		0.178				0.104	0.123	F1237F (TTC→TTT)	C1H56_03785 →	VC0998	Polar transmembrane protein
Chromosome I	796891	C→A	0.204	0.145	0.214	0.122				0.138		P1238T (CCC→ACC)	C1H56_03785 →	VC0998	Polar transmembrane protein
Chromosome I	796938	T→C		0.129					0.106		0.134	A1253A (GCT→GCC)	C1H56_03785 →	VC0998	Polar transmembrane protein
Chromosome I	796972	G→T								0.147		A1265S (GCG→TCG)	C1H56_03785 →	VC0998	Polar transmembrane protein
Chromosome I	797009	T→C							0.109			L1277P (CTC→CCC)	C1H56_03785 →	VC0998	Polar transmembrane protein
Chromosome I	797017	A→G							0.114			K1280E (AAA→GAA)	C1H56_03785 →	VC0998	Polar transmembrane protein
Chromosome I	797031	T→C		0.172	0.157		0.1		0.107	0.132		T1284T (ACT→ACC)	C1H56_03785 →	VC0998	Polar transmembrane protein
Chromosome I	797202	T→C			0.107							T1341T (ACT→ACC)	C1H56_03785 →	VC0998	Polar transmembrane protein
Chromosome I	811852	A→G		0.11		0.105	0.125		0.144			A721A (GCT→GCC)	C1H56_03865 ←	VC1015	electron transport complex subunit RsxC
Chromosome I	811858	A→T	0.165	0.16					0.156			T719T (ACT→ACA)	C1H56_03865 ←	VC1015	electron transport complex subunit RsxC
Chromosome I	811924	C→G								0.137		A697A (GCG→GCC)	C1H56_03865 ←	VC1015	electron transport complex subunit RsxC
Chromosome I	811927	A→G					0.108					A696A (GCT→GCC)	C1H56_03865 ←	VC1015	electron transport complex subunit RsxC
Chromosome I	811951	A→T	0.168		0.177							A688A (GCT→GCA)	C1H56_03865 ←	VC1015	electron transport complex subunit RsxC
Chromosome I	812032	A→G	0.153									R661R (CGT→CGC)	C1H56_03865 ←	VC1015	electron transport complex subunit RsxC
Chromosome I	812068	A→G	0.126						0.12	0.144		D649D (GAT→GAC)	C1H56_03865 ←	VC1015	electron transport complex subunit RsxC
Chromosome I	962858	Δ1 bp	0.167	0.167	0.169	0.161	0.109	0.115	0.189		0.157	coding (242/738 nt)	C1H56_04590 ←	VC1162	ATP‑dependent Zn protease
Chromosome I	962890	A→G			0.179		0.127					T70T (ACT→ACC)	C1H56_04590 ←	VC1162	ATP‑dependent Zn protease
Chromosome I	980246	A→G							0.118			L559P (CTC→CCC)	C1H56_04675 ←	VC1180	cysteine/glutathione ABC transporter ATP‑binding protein/permease CydC
Chromosome I	1009784	A→T	0.34	0.45	0.37	0.15	0.257	0.294	0.205	0.196	0.227	L62M (TTG→ATG)	C1H56_04795 ←	VC1205	imidazolonepropionase
Chromosome I	1009786	C→T	0.366	0.489	0.463	0.297	0.288	0.313	0.202	0.221	0.244	G61E (GGA→GAA)	C1H56_04795 ←	VC1205	imidazolonepropionase
Chromosome I	1009787	C→T	0.364	0.439	0.423	0.236	0.201	0.357	0.196	0.174	0.282	G61R (GGA→AGA)	C1H56_04795 ←	VC1205	imidazolonepropionase
Chromosome I	1009788	C→T	0.424	0.509	0.506	0.253	0.279	0.293	0.212	0.252	0.32	P60P (CCG→CCA)	C1H56_04795 ←	VC1205	imidazolonepropionase
Chromosome I	1009789	G→T	0.31	0.374	0.439	0.156	0.198	0.267		0.249		P60Q (CCG→CAG)	C1H56_04795 ←	VC1205	imidazolonepropionase
Chromosome I	1009790	G→T	0.344	0.472	0.437	0.253	0.24	0.244	0.208	0.18	0.218	P60T (CCG→ACG)	C1H56_04795 ←	VC1205	imidazolonepropionase
Chromosome I	1009792	G→T	0.308	0.442	0.41	0.161	0.284	0.341	0.249	0.205	0.191	T59K (ACA→AAA)	C1H56_04795 ←	VC1205	imidazolonepropionase
Chromosome I	1009794	G→C	0.42	0.499	0.466	0.288	0.299	0.369	0.216	0.236	0.233	V58V (GTC→GTG)	C1H56_04795 ←	VC1205	imidazolonepropionase
Chromosome I	1009796	C→A	0.335	0.482	0.436	0.303	0.318	0.307	0.169	0.197	0.252	V58F (GTC→TTC)	C1H56_04795 ←	VC1205	imidazolonepropionase
Chromosome I	1009797	T→G	0.392	0.522	0.542	0.282	0.298	0.385	0.279	0.259	0.255	L57F (TTA→TTC)	C1H56_04795 ←	VC1205	imidazolonepropionase
Chromosome I	1009798	A→C	0.392	0.37	0.424	0.237	0.248	0.349	0.199	0.247	0.272	L57* (TTA→TGA)	C1H56_04795 ←	VC1205	imidazolonepropionase
Chromosome I	1009800	T→G	0.487	0.531	0.529	0.254	0.308	0.441	0.244	0.319	0.282	K56N (AAA→AAC)	C1H56_04795 ←	VC1205	imidazolonepropionase
Chromosome I	1009801	T→A	0.411	0.519	0.495	0.271	0.345	0.362	0.192	0.261	0.245	K56I (AAA→ATA)	C1H56_04795 ←	VC1205	imidazolonepropionase
Chromosome I	1009802	T→A	0.444	0.536	0.503	0.236	0.342	0.379	0.213	0.258	0.301	K56* (AAA→TAA)	C1H56_04795 ←	VC1205	imidazolonepropionase
Chromosome I	1009804	C→A	0.429	0.453	0.498	0.232	0.291	0.307	0.168	0.253	0.231	G55V (GGC→GTC)	C1H56_04795 ←	VC1205	imidazolonepropionase
Chromosome I	1009810	C→T	0.514	0.534	0.593	0.353	0.426	0.419	0.31	0.312	0.351	C53Y (TGT→TAT)	C1H56_04795 ←	VC1205	imidazolonepropionase
Chromosome I	1207845	T→G				0.127			0.129			V447G (GTC→GGC)	C1H56_05675 →	VC1386	molecular chaperone
Chromosome I	1207853	C→T	0.106						0.104	0.105		R450C (CGC→TGC)	C1H56_05675 →	VC1386	molecular chaperone
Chromosome I	1207903	A→T			0.11							intergenic (+45/‑80)	C1H56_05675 → / → lplA	VC1386 → / → VC1387	molecular chaperone/lipoate‑‑protein ligase A
Chromosome I	1282254	T→G						0.1				V1106G (GTG→GGG)	rtxA →	VC1451	multifunctional autoprocessing toxin RtxA
Chromosome I	1282272	T→G							0.115			V1112G (GTA→GGA)	rtxA →	VC1451	multifunctional autoprocessing toxin RtxA
Chromosome I	1295059	C→A					1				1	A68D (GCT→GAT)	C1H56_06010 →	VC1455	XRE family transcriptional regulator
Chromosome I	1295272	Δ11 bp	0.492	0.476		0.5	0.509		0.447	0.449		intergenic (+77/‑265)	C1H56_06010 → / → C1H56_06015	VC1455 → / → VC1456	XRE family transcriptional regulator/lipoate‑‑protein ligase
Chromosome I	1302195	+TACCCCCGTAA						0.433				intergenic (+76/‑265)	C1H56_06060 → / → C1H56_06065	VC1464 → / → VC1465	transcriptional regulator/lipoate‑‑protein ligase
Chromosome I	1302195	+TACCCCCGGAA	0.404									intergenic (+76/‑265)	C1H56_06060 → / → C1H56_06065	VC1464 → / → VC1465	transcriptional regulator/lipoate‑‑protein ligase
Chromosome I	1335141	C→A	0.103				0.147	0.121				intergenic (‑488/‑461)	C1H56_06220 ← / → C1H56_06225	na	MarR family transcriptional regulator/hypothetical protein
Chromosome I	1335146	C→A						0.14	0.103			intergenic (‑493/‑456)	C1H56_06220 ← / → C1H56_06225	na	MarR family transcriptional regulator/hypothetical protein
Chromosome I	1361001	T→C	0.229	0.226	0.2	0.22		0.2	0.145	0.213	0.189	intergenic (‑312/+159)	C1H56_06360 ← / ← C1H56_06365	na	phage terminase small subunit P27 family/hypothetical protein
Chromosome I	1361005	A→C	0.186			0.137		0.136	0.146		0.138	intergenic (‑316/+155)	C1H56_06360 ← / ← C1H56_06365	na	phage terminase small subunit P27 family/hypothetical protein
Chromosome I	1361010	A→C	0.145	0.157	0.143	0.189	0.15	0.199	0.194	0.195	0.201	intergenic (‑321/+150)	C1H56_06360 ← / ← C1H56_06365	na	phage terminase small subunit P27 family/hypothetical protein
Chromosome I	1361012	G→C	0.213	0.285	0.244	0.241	0.182	0.197	0.178	0.317	0.171	intergenic (‑323/+148)	C1H56_06360 ← / ← C1H56_06365	na	phage terminase small subunit P27 family/hypothetical protein
Chromosome I	1361014	G→C	0.151	0.169			0.103	0.112	0.131	0.123		intergenic (‑325/+146)	C1H56_06360 ← / ← C1H56_06365	na	phage terminase small subunit P27 family/hypothetical protein
Chromosome I	1361016	T→C		0.212	0.15							intergenic (‑327/+144)	C1H56_06360 ← / ← C1H56_06365	na	phage terminase small subunit P27 family/hypothetical protein
Chromosome I	1361019	A→C	0.13									intergenic (‑330/+141)	C1H56_06360 ← / ← C1H56_06365	na	phage terminase small subunit P27 family/hypothetical protein
Chromosome I	1361033	T→A	0.168	0.125						0.115	0.111	intergenic (‑344/+127)	C1H56_06360 ← / ← C1H56_06365	na	phage terminase small subunit P27 family/hypothetical protein
Chromosome I	1361047	G→A	0.184	0.167	0.135	0.137	0.152	0.128	0.12	0.184	0.129	intergenic (‑358/+113)	C1H56_06360 ← / ← C1H56_06365	na	phage terminase small subunit P27 family/hypothetical protein
Chromosome I	1361054	G→C	0.234	0.168		0.197	0.162	0.145	0.19	0.205	0.133	intergenic (‑365/+106)	C1H56_06360 ← / ← C1H56_06365	na	phage terminase small subunit P27 family/hypothetical protein
Chromosome I	1361058	G→A	0.17						0.111		0.152	intergenic (‑369/+102)	C1H56_06360 ← / ← C1H56_06365	na	phage terminase small subunit P27 family/hypothetical protein
Chromosome I	1361064	T→C	0.162					0.123	0.158		0.139	intergenic (‑375/+96)	C1H56_06360 ← / ← C1H56_06365	na	phage terminase small subunit P27 family/hypothetical protein
Chromosome I	1361068	G→C	0.101					0.14				intergenic (‑379/+92)	C1H56_06360 ← / ← C1H56_06365	na	phage terminase small subunit P27 family/hypothetical protein
Chromosome I	1361086	T→A	0.13	0.11		0.148				0.135		intergenic (‑397/+74)	C1H56_06360 ← / ← C1H56_06365	na	phage terminase small subunit P27 family/hypothetical protein
Chromosome I	1361090	T→A		0.112				0.123	0.106	0.166		intergenic (‑401/+70)	C1H56_06360 ← / ← C1H56_06365	na	phage terminase small subunit P27 family/hypothetical protein
Chromosome I	1361101	G→T									0.107	intergenic (‑412/+59)	C1H56_06360 ← / ← C1H56_06365	na	phage terminase small subunit P27 family/hypothetical protein
Chromosome I	1361105	C→T			0.102		0.124		0.12			intergenic (‑416/+55)	C1H56_06360 ← / ← C1H56_06365	na	phage terminase small subunit P27 family/hypothetical protein
Chromosome I	1361115	A→G		0.141								intergenic (‑426/+45)	C1H56_06360 ← / ← C1H56_06365	na	phage terminase small subunit P27 family/hypothetical protein
Chromosome I	1361140	A→G		0.127		0.105						intergenic (‑451/+20)	C1H56_06360 ← / ← C1H56_06365	na	phage terminase small subunit P27 family/hypothetical protein
Chromosome I	1361144	A→G	0.134	0.164	0.13	0.146	0.112	0.155			0.108	intergenic (‑455/+16)	C1H56_06360 ← / ← C1H56_06365	na	phage terminase small subunit P27 family/hypothetical protein
Chromosome I	1461009	A→C			0.135							L238V (TTA→GTA)	C1H56_06870 ←	VC1571	cytochrome ubiquinol oxidase subunit I
Chromosome I	1461027	G→A	0.12		0.113	0.118					0.112	Q232* (CAG→TAG)	C1H56_06870 ←	VC1571	cytochrome ubiquinol oxidase subunit I
Chromosome I	1469052	C→A			0.119							V65V (GTG→GTT)	C1H56_06920 ←	VC1580	LysR family transcriptional regulator
Chromosome I	1479319	A→G			0.147		0.119					G72G (GGA→GGG)	alsS →	VC1590	acetolactate synthase AlsS
Chromosome I	1573197	C→T			1			1			1	S61F (TCT→TTT)	C1H56_07355 →	VC1665	ABC transporter permease
Chromosome I	1719984	T→C				0.118						E292G (GAG→GGG)	C1H56_08010 ←	VC1798	ATPase AAA
Chromosome I	1738516	G→T				0.16		0.215		0.145		G189V (GGT→GTT)	C1H56_08120 →	VC1821	PTS fructose transporter subunit IIC
Chromosome I	1738518	G→T		0.201	0.223	0.27	0.178	0.173	0.292			A190S (GCG→TCG)	C1H56_08120 →	VC1821	PTS fructose transporter subunit IIC
Chromosome I	1738519	C→T	0.277	0.295	0.317	0.284	0.263	0.379	0.32	0.239	0.291	A190V (GCG→GTG)	C1H56_08120 →	VC1821	PTS fructose transporter subunit IIC
Chromosome I	1738520	G→T	0.223	0.262	0.225	0.262	0.185	0.245	0.296	0.189		A190A (GCG→GCT)	C1H56_08120 →	VC1821	PTS fructose transporter subunit IIC
Chromosome I	1738521	A→T	0.322	0.377	0.339	0.306	0.285	0.412	0.429	0.311	0.301	I191F (ATT→TTT)	C1H56_08120 →	VC1821	PTS fructose transporter subunit IIC
Chromosome I	1738524	C→T	0.318	0.314	0.265	0.328	0.286	0.361	0.34	0.28	0.236	L192F (CTT→TTT)	C1H56_08120 →	VC1821	PTS fructose transporter subunit IIC
Chromosome I	1738526	T→C	0.285	0.308	0.303	0.261	0.265	0.336	0.344	0.276	0.238	L192L (CTT→CTC)	C1H56_08120 →	VC1821	PTS fructose transporter subunit IIC
Chromosome I	1738527	G→A	0.229	0.237	0.262	0.22	0.193	0.203	0.245	0.128	0.124	G193S (GGT→AGT)	C1H56_08120 →	VC1821	PTS fructose transporter subunit IIC
Chromosome I	1738528	G→A	0.119	0.268	0.253	0.185	0.15	0.224		0.172	0.171	G193D (GGT→GAT)	C1H56_08120 →	VC1821	PTS fructose transporter subunit IIC
Chromosome I	1738529	T→G	0.349	0.379	0.374	0.328	0.38	0.358	0.326	0.324	0.324	G193G (GGT→GGG)	C1H56_08120 →	VC1821	PTS fructose transporter subunit IIC
Chromosome I	1738530	G→C	0.268	0.312	0.238	0.223	0.281	0.288	0.376	0.225	0.185	G194R (GGT→CGT)	C1H56_08120 →	VC1821	PTS fructose transporter subunit IIC
Chromosome I	1738531	G→A	0.218	0.194	0.259	0.228	0.166	0.209	0.301	0.214	0.128	G194D (GGT→GAT)	C1H56_08120 →	VC1821	PTS fructose transporter subunit IIC
Chromosome I	1738532	T→G	0.325	0.348	0.299	0.301	0.303	0.374	0.337	0.33	0.228	G194G (GGT→GGG)	C1H56_08120 →	VC1821	PTS fructose transporter subunit IIC
Chromosome I	1738534	T→A	0.312	0.355	0.268	0.308	0.215	0.378	0.338	0.212	0.273	M195K (ATG→AAG)	C1H56_08120 →	VC1821	PTS fructose transporter subunit IIC
Chromosome I	1738543	T→A	0.377	0.342	0.329	0.343	0.323	0.402	0.397	0.352	0.352	F198Y (TTC→TAC)	C1H56_08120 →	VC1821	PTS fructose transporter subunit IIC
Chromosome I	1738547	T→G	0.313	0.242	0.292	0.266	0.254	0.236	0.267	0.296		D199E (GAT→GAG)	C1H56_08120 →	VC1821	PTS fructose transporter subunit IIC
Chromosome I	1856353	A→C									0.142	V140G (GTG→GGG)	C1H56_08630 ←	VC1927	C4‑dicarboxylate ABC transporter permease
Chromosome I	1906959	A→G			0.107							intergenic (+77/‑76)	C1H56_08860 → / → C1H56_08865	VC1977 → / → VC1978	pyridoxal phosphate‑dependent aminotransferase/5'‑deoxynucleotidase
Chromosome I	1951003	T→G			0.125							I244L (ATC→CTC)	fabG ←	VC2021	beta‑ketoacyl‑ACP reductase
Chromosome I	2067941	Δ11 bp						0.227				coding (1247‑1257/1467 nt)	C1H56_09660 ←	VC2137	sigma‑54‑dependent Fis family transcriptional regulator
Chromosome I	2068416	A→C				0.295	0.209		0.633	0.194		V261G (GTG→GGG)	C1H56_09660 ←	VC2137	sigma‑54‑dependent Fis family transcriptional regulator
Chromosome I	2068420	G→A									0.123	R260W (CGG→TGG)	C1H56_09660 ←	VC2137	sigma‑54‑dependent Fis family transcriptional regulator
Chromosome I	2068530	C→T									0.241	G223D (GGC→GAC)	C1H56_09660 ←	VC2137	sigma‑54‑dependent Fis family transcriptional regulator
Chromosome I	2068560	G→A				0.167	0.114		0.292			A213V (GCG→GTG)	C1H56_09660 ←	VC2137	sigma‑54‑dependent Fis family transcriptional regulator
Chromosome I	2068586	A→T						0.219			0.466	S204R (AGT→AGA)	C1H56_09660 ←	VC2137	sigma‑54‑dependent Fis family transcriptional regulator
Chromosome I	2068596	A→C					0.417			0.743		L201W (TTG→TGG)	C1H56_09660 ←	VC2137	sigma‑54‑dependent Fis family transcriptional regulator
Chromosome I	2314339	T→C						0.112				F88F (TTT→TTC)	C1H56_10820 →	VC2376	glutamate synthase large subunit
Chromosome I	2314341	T→A				0.105		0.107				L89H (CTC→CAC)	C1H56_10820 →	VC2376	glutamate synthase large subunit
Chromosome I	2314344	G→A				0.106						S90N (AGC→AAC)	C1H56_10820 →	VC2376	glutamate synthase large subunit
Chromosome I	2314353	C→T	0.107			0.112						P93L (CCA→CTA)	C1H56_10820 →	VC2376	glutamate synthase large subunit
Chromosome I	2325554	T→C								0.11		G16G (GGA→GGG)	C1H56_10860 ←	VC2384	hypothetical protein VC2384
Chromosome I	2329775	A→C	0.141				0.13	0.12			0.15	intergenic (‑66/‑123)	C1H56_10880 ← / → C1H56_10885	VC2387 ← / → VC2388	hypothetical protein/hypothetical protein
Chromosome I	2329785	T→C			0.129							intergenic (‑76/‑113)	C1H56_10880 ← / → C1H56_10885	VC2387 ← / → VC2388	hypothetical protein/hypothetical protein
Chromosome I	2329787	G→C			0.11							intergenic (‑78/‑111)	C1H56_10880 ← / → C1H56_10885	VC2387 ← / → VC2388	hypothetical protein/hypothetical protein
Chromosome I	2329790	G→A								0.111		intergenic (‑81/‑108)	C1H56_10880 ← / → C1H56_10885	VC2387 ← / → VC2388	hypothetical protein/hypothetical protein
Chromosome I	2329802	A→C	0.115		0.144		0.108					intergenic (‑93/‑96)	C1H56_10880 ← / → C1H56_10885	VC2387 ← / → VC2388	hypothetical protein/hypothetical protein
Chromosome I	2329804	T→C		0.126	0.151	0.148				0.138		intergenic (‑95/‑94)	C1H56_10880 ← / → C1H56_10885	VC2387 ← / → VC2388	hypothetical protein/hypothetical protein
Chromosome I	2329815	G→T		0.101	0.138					0.199		intergenic (‑106/‑83)	C1H56_10880 ← / → C1H56_10885	VC2387 ← / → VC2388	hypothetical protein/hypothetical protein
Chromosome I	2329889	G→A		0.122								intergenic (‑180/‑9)	C1H56_10880 ← / → C1H56_10885	VC2387 ← / → VC2388	hypothetical protein/hypothetical protein
Chromosome I	2329893	T→A								0.102		intergenic (‑184/‑5)	C1H56_10880 ← / → C1H56_10885	VC2387 ← / → VC2388	hypothetical protein/hypothetical protein
Chromosome I	2440408	C→T				0.102						intergenic (‑306/+179)	C1H56_11355 ← / ← C1H56_11360	VC2483 ← / ← VC2484	acetolactate synthase 3 large subunit/long‑chain fatty acid‑‑CoA ligase
Chromosome I	2440409	A→T				0.107						intergenic (‑307/+178)	C1H56_11355 ← / ← C1H56_11360	VC2483 ← / ← VC2484	acetolactate synthase 3 large subunit/long‑chain fatty acid‑‑CoA ligase
Chromosome I	2440410	C→T				0.111						intergenic (‑308/+177)	C1H56_11355 ← / ← C1H56_11360	VC2483 ← / ← VC2484	acetolactate synthase 3 large subunit/long‑chain fatty acid‑‑CoA ligase
Chromosome I	2440413	C→T				0.116						intergenic (‑311/+174)	C1H56_11355 ← / ← C1H56_11360	VC2483 ← / ← VC2484	acetolactate synthase 3 large subunit/long‑chain fatty acid‑‑CoA ligase
Chromosome I	2440434	T→G				0.121						intergenic (‑332/+153)	C1H56_11355 ← / ← C1H56_11360	VC2483 ← / ← VC2484	acetolactate synthase 3 large subunit/long‑chain fatty acid‑‑CoA ligase
Chromosome I	2440435	C→A				0.108						intergenic (‑333/+152)	C1H56_11355 ← / ← C1H56_11360	VC2483 ← / ← VC2484	acetolactate synthase 3 large subunit/long‑chain fatty acid‑‑CoA ligase
Chromosome I	2440436	C→G				0.101						intergenic (‑334/+151)	C1H56_11355 ← / ← C1H56_11360	VC2483 ← / ← VC2484	acetolactate synthase 3 large subunit/long‑chain fatty acid‑‑CoA ligase
Chromosome I	2440440	A→T				0.156			0.107			intergenic (‑338/+147)	C1H56_11355 ← / ← C1H56_11360	VC2483 ← / ← VC2484	acetolactate synthase 3 large subunit/long‑chain fatty acid‑‑CoA ligase
Chromosome I	2492693	A→G	0.104									D272G (GAT→GGT)	mgtE →	VC2534	magnesium transporter
Chromosome I	2564137	T→C					0.131			0.118	0.101	S10G (AGT→GGT)	C1H56_12040 ←	VC2618	aspartate aminotransferase family protein
Chromosome I	2564312	A→C	0.121	0.136	0.15	0.135	0.131					intergenic (‑148/+250)	C1H56_12040 ← / ← C1H56_12045	VC2618 ← / ← VC2619	aspartate aminotransferase family protein/aminodeoxychorismate/anthranilate synthase component II
Chromosome I	2564313	C→G				0.118						intergenic (‑149/+249)	C1H56_12040 ← / ← C1H56_12045	VC2618 ← / ← VC2619	aspartate aminotransferase family protein/aminodeoxychorismate/anthranilate synthase component II
Chromosome I	2564316	G→T		0.108	0.132			0.112				intergenic (‑152/+246)	C1H56_12040 ← / ← C1H56_12045	VC2618 ← / ← VC2619	aspartate aminotransferase family protein/aminodeoxychorismate/anthranilate synthase component II
Chromosome I	2564321	T→C			0.118	0.116					0.101	intergenic (‑157/+241)	C1H56_12040 ← / ← C1H56_12045	VC2618 ← / ← VC2619	aspartate aminotransferase family protein/aminodeoxychorismate/anthranilate synthase component II
Chromosome I	2646776	A→G		0.101								pseudogene (2113/3599 nt)	C1H56_12425 →	na	DUF3372 domain‑containing protein
Chromosome I	2699564	G→T					0.121			0.106		V224V (GTG→GTT)	C1H56_12660 →	VC2754	nitrogen regulation protein NR(I)
Chromosome I	2731231	T→A			0.106						0.123	I59F (ATT→TTT)	C1H56_12815 ←	VC0143	hypothetical protein, VC0143
Chromosome I	2773757	A→G			0.109							L508P (CTC→CCC)	C1H56_13040 ←	VC0093	glycerol‑3‑phosphate 1‑O‑acyltransferase
Chromosome I	2912738	T→C		0.132								S213P (TCA→CCA)	coaBC →	VC0215	bifunctional phosphopantothenoylcysteine decarboxylase CoaC/phosphopantothenate‑‑cysteine ligase CoaB
Chromosome I	2954216	T→C		0.115								E234G (GAG→GGG)	C1H56_13890 ←	VC0180	2‑dehydropantoate 2‑reductase
Chromosome I	2965511	T→C		0.103								T267A (ACT→GCT)	C1H56_13945 ←	VC0171	nickel/dipeptide/oligopeptide ABC transporter substrate‑binding protein
Chromosome I	2965514	A→C		0.122								F266V (TTC→GTC)	C1H56_13945 ←	VC0171	nickel/dipeptide/oligopeptide ABC transporter substrate‑binding protein
Chromosome I	2969248	A→G		0.165								intergenic (‑36/+26)	C1H56_13975 ← / ← C1H56_13980	VCt008 ← / ← VCt009	tRNA‑Pro/tRNA‑His
Chromosome I	2983998	C→T	0.431			0.3		0.623				noncoding (43/76 nt)	C1H56_14045 ←	na	tRNA‑Val
Chromosome II	108234	A→T							0.104			L357L (CTT→CTA)	C1H56_14680 ←	VCA0101	EAL domain‑containing protein
Chromosome II	286269	A→G		0.103								E607G (GAG→GGG)	C1H56_15455 →	VCA0268	methyl‑accepting chemotaxis protein
Chromosome II	445274	G→T			0.101							A54E (GCA→GAA)	pfkB ←	VCA0517	1‑phosphofructokinase
Chromosome II	458584	A→T			0.117							intergenic (‑115/‑352)	C1H56_17015 ← / → C1H56_17020	VCA0526 ← / →VCA0527	ClC family H(+)/Cl(‑) exchange transporter/GTP‑binding protein
Chromosome II	458603	T→C	0.112				0.12			0.104	0.12	intergenic (‑134/‑333)	C1H56_17015 ← / → C1H56_17020	VCA0526 ← / →VCA0527	ClC family H(+)/Cl(‑) exchange transporter/GTP‑binding protein
Chromosome II	458604	T→C			0.122		0.138			0.107	0.115	intergenic (‑135/‑332)	C1H56_17015 ← / → C1H56_17020	VCA0526 ← / →VCA0527	ClC family H(+)/Cl(‑) exchange transporter/GTP‑binding protein
