# Supplementary material for: Adaptation to an amoeba host drives selection of virulence-associated traits in Vibrio cholerae
Source: ISME J. 2021 Oct 15;16(3):856–67. doi: 10.1038/s41396-021-01134-2 (PMC8857207; doi:10.1038/s41396-021-01134-2)
Supplement: Supplementary file 3 — Dataset 2 [file 41396_2021_1134_MOESM3_ESM.xlsx]

## Sheet: Supplementary Data 2
Supplementary Data 2. Mutations detected in Non-adapted populations. In the annotation column blue and green coloured represent non-synonymous and synonymous mutation respectively with affected base changes highlighted in red. The horizontal bars and the percentages represent the frequency of respective mutations found in each replicates.
			Day 3			Day 45			Day 90
chromosome	position	mutation	P1	P2	P3	P1	P2	P3	P1	P2	P3	annotation	Locus tag/gene (A1552)	Locus tag (N16961)	description
Chromosome I	16981	A→C						0.139				G236G (GGT→GGG)	ilvA ←	VC0027	threonine ammonia‑lyase, biosynthetic
Chromosome I	17087	T→C			0.135							E201G (GAG→GGG)	ilvA ←	VC0027	threonine ammonia‑lyase, biosynthetic
Chromosome I	85253	T→A		0.138				0.124				intergenic (+24/‑11)	C1H56_00455 → / → C1H56_00460	VCt021 → / → VCt022	tRNA‑Met/tRNA‑Gly
Chromosome I	85592	T→C	0.172	0.144			0.2	0.186		0.132	0.241	noncoding (67/77 nt)	C1H56_00465 →	VCt023	tRNA‑Met
Chromosome I	85696	C→T	0.178	0.14	0.203	0.136		0.215	0.176	0.165	0.151	noncoding (52/77 nt)	C1H56_00470 →	VCt024	tRNA‑Met
Chromosome I	85730	G→A								0.136		intergenic (+9/‑34)	C1H56_00470 → / → C1H56_00475	VCt024 → / → VCt025	tRNA‑Met/tRNA‑Met
Chromosome I	126127	T→A	0.501	0.449	0.37	0.362	0.354	0.373	0.505	0.254	0.423	noncoding (1550/1553 nt)	C1H56_00695 →	VCr013	16S ribosomal RNA
Chromosome I	126174	A→G								0.325		intergenic (+44/‑10)	C1H56_00695 → / → C1H56_00700	VCr013 → / → VCt026	16S ribosomal RNA/tRNA‑Ile
Chromosome I	131976	G→A	0.465	0.397	0.518		0.383	0.308		0.377	0.429	noncoding (43/76 nt)	C1H56_00735 →	na	tRNA‑Val
Chromosome I	293234	+31 bp						14.8%				coding (311/1008 nt)	C1H56_01525 →	VC0534	RNA polymerase sigma factor RpoS
Chromosome I	293235	Δ1 bp					0.168					coding (312/1008 nt)	C1H56_01525 →	VC0534	RNA polymerase sigma factor RpoS
Chromosome I	309274	A→T				0.174						intergenic (+22/‑12)	C1H56_01590 → / → C1H56_01595	VCt039 → / → VCt040	tRNA‑Ser/tRNA‑Arg
Chromosome I	309374	A→T						0.1			0.112	intergenic (+12/‑11)	C1H56_01595 → / → C1H56_01600	VCt040 → / → VCt041	tRNA‑Arg/tRNA‑Ser
Chromosome I	309612	A→G			0.115							noncoding (69/77 nt)	C1H56_01605 →	VCt042	tRNA‑Arg
Chromosome I	309687	T→C						0.169		0.169		noncoding (12/77 nt)	C1H56_01610 →	VCt043	tRNA‑Arg
Chromosome I	309796	T→A					0.159			0.191		intergenic (+44/‑29)	C1H56_01610 → / → C1H56_01615	VCt043 → / → VCt044	tRNA‑Arg/tRNA‑Arg
Chromosome I	309820	A→C						0.176		0.214		intergenic (+68/‑5)	C1H56_01610 → / → C1H56_01615	VCt043 → / → VCt044	tRNA‑Arg/tRNA‑Arg
Chromosome I	309836	T→C		0.19								noncoding (12/77 nt)	C1H56_01615 →	VCt044	tRNA‑Arg
Chromosome I	310027	A→T	0.109									noncoding (70/77 nt)	C1H56_01620 →	VCt045	tRNA‑Arg
Chromosome I	379609	T→C		0.105	0.121						0.112	intergenic (‑32/+25)	C1H56_01930 ← / ← C1H56_01935	VC0615 ← / ← VC0616	chitobiase/ABC transporter ATP‑binding protein
Chromosome I	547560	A→G						0.124			0.13	S148P (TCA→CCA)	C1H56_02665 ←	VC0766	exodeoxyribonuclease VII large subunit
Chromosome I	575578	G→A				0.107		0.105	0.124			A200V (GCT→GTT)	C1H56_02780 ←	VC0791	sensor histidine kinase citA
Chromosome I	575594	G→A	0.128									L195F (CTT→TTT)	C1H56_02780 ←	VC0791	sensor histidine kinase citA
Chromosome I	575606	G→A	0.115		0.119		0.112					L191F (CTT→TTT)	C1H56_02780 ←	VC0791	sensor histidine kinase citA
Chromosome I	575621	T→A	0.1								0.119	I186F (ATT→TTT)	C1H56_02780 ←	VC0791	sensor histidine kinase citA
Chromosome I	575642	G→C							0.124			R179G (CGG→GGG)	C1H56_02780 ←	VC0791	sensor histidine kinase citA
Chromosome I	575719	G→C									0.112	A153G (GCG→GGG)	C1H56_02780 ←	VC0791	sensor histidine kinase citA
Chromosome I	679969	T→G							0.103			F32C (TTC→TGC)	motB →	VC0893	flagellar motor protein MotB
Chromosome I	680440	T→G									0.317	I189S (ATC→AGC)	motB →	VC0893	flagellar motor protein MotB
Chromosome I	680550	+TGACA				0.169						coding (676/957 nt)	motB →	VC0893	flagellar motor protein MotB
Chromosome I	694022	A→T				0.115	0.101		0.11			N58K (AAT→AAA)	metQ ←	VC0905	methionine ABC transporter substrate‑binding protein MetQ
Chromosome I	694050	G→C						0.13				A49G (GCG→GGG)	metQ ←	VC0905	methionine ABC transporter substrate‑binding protein MetQ
Chromosome I	694071	T→C						0.13		0.109		E42G (GAA→GGA)	metQ ←	VC0905	methionine ABC transporter substrate‑binding protein MetQ
Chromosome I	694076	A→C		0.102								G40G (GGT→GGG)	metQ ←	VC0905	methionine ABC transporter substrate‑binding protein MetQ
Chromosome I	696093	G→A									0.103	intergenic (‑160/‑76)	metN ← / → C1H56_03340	VC0907 ← / → VC0908	methionine import ATP‑binding protein MetN/D‑glycero‑beta‑D‑manno‑heptose 1,7‑bisphosphate 7‑phosphatase
Chromosome I	701454	A→G			0.119				0.126	0.11	0.125	intergenic (‑6/+79)	C1H56_03360 ← / ← C1H56_03365	VCt051 ← / ← VCt052	tRNA‑Tyr/tRNA‑Tyr
Chromosome I	701700	T→A								0.166		intergenic (‑83/+2)	C1H56_03365 ← / ← C1H56_03370	VCt052 ← / ← VCt053	tRNA‑Tyr/tRNA‑Tyr
Chromosome I	701863	A→T									0.142	intergenic (‑77/+9)	C1H56_03370 ← / ← C1H56_03375	VCt053 ← / ← VCt054	tRNA‑Tyr/tRNA‑Tyr
Chromosome I	701863	A→G	0.159									intergenic (‑77/+9)	C1H56_03370 ← / ← C1H56_03375	VCt053 ← / ← VCt054	tRNA‑Tyr/tRNA‑Tyr
Chromosome I	702450	T→G						0.114				V70G (GTG→GGG)	C1H56_03380 →	VC0913	MexH family multidrug efflux RND transporter periplasmic adaptor subunit
Chromosome I	702475	T→A	0.101					0.109			0.127	N78K (AAT→AAA)	C1H56_03380 →	VC0913	MexH family multidrug efflux RND transporter periplasmic adaptor subunit
Chromosome I	702524	G→A		0.131			0.105					A95T (GCT→ACT)	C1H56_03380 →	VC0913	MexH family multidrug efflux RND transporter periplasmic adaptor subunit
Chromosome I	789945	C→T			0.102							F140F (TTC→TTT)	C1H56_03775 →	VC0995	PTS N‑acetylmuramic acid transporter subunit IIBC
Chromosome I	789976	A→T	0.102									I151F (ATC→TTC)	C1H56_03775 →	VC0995	PTS N‑acetylmuramic acid transporter subunit IIBC
Chromosome I	789999	A→G	0.128		0.106	0.115			0.114			G158G (GGA→GGG)	C1H56_03775 →	VC0995	PTS N‑acetylmuramic acid transporter subunit IIBC
Chromosome I	796023	T→G						0.123	0.116			D948E (GAT→GAG)	C1H56_03785 →	VC0998	Polar transmembrane protein
Chromosome I	796155	A→G	0.11								0.127	E992E (GAA→GAG)	C1H56_03785 →	VC0998	Polar transmembrane protein
Chromosome I	796167	T→G	0.164	0.151	0.103							D996E (GAT→GAG)	C1H56_03785 →	VC0998	Polar transmembrane protein
Chromosome I	796213	A→G	0.118			0.104					0.115	K1012E (AAG→GAG)	C1H56_03785 →	VC0998	Polar transmembrane protein
Chromosome I	796260	A→G			0.104							A1027A (GCA→GCG)	C1H56_03785 →	VC0998	Polar transmembrane protein
Chromosome I	796270	T→C			0.112	0.131						S1031P (TCC→CCC)	C1H56_03785 →	VC0998	Polar transmembrane protein
Chromosome I	796276	A→G			0.127							T1033A (ACA→GCA)	C1H56_03785 →	VC0998	Polar transmembrane protein
Chromosome I	796371	T→C						0.106		0.124	0.112	Y1064Y (TAT→TAC)	C1H56_03785 →	VC0998	Polar transmembrane protein
Chromosome I	796374	A→C			0.1					0.129		T1065T (ACA→ACC)	C1H56_03785 →	VC0998	Polar transmembrane protein
Chromosome I	796383	C→T					0.107				0.139	D1068D (GAC→GAT)	C1H56_03785 →	VC0998	Polar transmembrane protein
Chromosome I	796410	C→T					0.119					P1077P (CCC→CCT)	C1H56_03785 →	VC0998	Polar transmembrane protein
Chromosome I	796416	C→A			0.125							A1079A (GCC→GCA)	C1H56_03785 →	VC0998	Polar transmembrane protein
Chromosome I	796444	T→C	0.116		0.131			0.177				L1089L (TTA→CTA)	C1H56_03785 →	VC0998	Polar transmembrane protein
Chromosome I	796448	T→C		0.105				0.11				V1090A (GTA→GCA)	C1H56_03785 →	VC0998	Polar transmembrane protein
Chromosome I	796460	T→C			0.146	0.134		0.115	0.143			V1094A (GTC→GCC)	C1H56_03785 →	VC0998	Polar transmembrane protein
Chromosome I	796462	A→G		0.156	0.103	0.111		0.143	0.133		0.137	T1095A (ACG→GCG)	C1H56_03785 →	VC0998	Polar transmembrane protein
Chromosome I	796467	G→A		0.172	0.156	0.155		0.142		0.107	0.116	E1096E (GAG→GAA)	C1H56_03785 →	VC0998	Polar transmembrane protein
Chromosome I	796491	A→G			0.113	0.182	0.123	0.131	0.119		0.104	E1104E (GAA→GAG)	C1H56_03785 →	VC0998	Polar transmembrane protein
Chromosome I	796548	T→C				0.11						P1123P (CCT→CCC)	C1H56_03785 →	VC0998	Polar transmembrane protein
Chromosome I	796553	T→C				0.129			0.133	0.106	0.146	V1125A (GTA→GCA)	C1H56_03785 →	VC0998	Polar transmembrane protein
Chromosome I	796584	A→G		0.115		0.124	0.131	0.133	0.118		0.11	L1135L (CTA→CTG)	C1H56_03785 →	VC0998	Polar transmembrane protein
Chromosome I	796596	T→A							0.17	0.129	0.129	P1139P (CCT→CCA)	C1H56_03785 →	VC0998	Polar transmembrane protein
Chromosome I	796596	T→C						0.145				P1139P (CCT→CCC)	C1H56_03785 →	VC0998	Polar transmembrane protein
Chromosome I	796613	C→T			0.128		0.196	0.147	0.141	0.18	0.127	S1145F (TCT→TTT)	C1H56_03785 →	VC0998	Polar transmembrane protein
Chromosome I	796624	A→G						0.12				N1149D (AAT→GAT)	C1H56_03785 →	VC0998	Polar transmembrane protein
Chromosome I	796632	T→C	0.101	0.145				0.188	0.126	0.114		L1151L (CTT→CTC)	C1H56_03785 →	VC0998	Polar transmembrane protein
Chromosome I	796641	C→T	0.1	0.131		0.117		0.1	0.106	0.101		P1154P (CCC→CCT)	C1H56_03785 →	VC0998	Polar transmembrane protein
Chromosome I	796708	T→C						0.128			0.12	S1177P (TCC→CCC)	C1H56_03785 →	VC0998	Polar transmembrane protein
Chromosome I	796710	C→A					0.187	0.158				S1177S (TCC→TCA)	C1H56_03785 →	VC0998	Polar transmembrane protein
Chromosome I	796733	T→C	0.1		0.101		0.141	0.121		0.167		L1185P (CTC→CCC)	C1H56_03785 →	VC0998	Polar transmembrane protein
Chromosome I	796747	C→G				0.109		0.138			0.111	P1190A (CCC→GCC)	C1H56_03785 →	VC0998	Polar transmembrane protein
Chromosome I	796800	T→C						0.103				A1207A (GCT→GCC)	C1H56_03785 →	VC0998	Polar transmembrane protein
Chromosome I	796806	A→G			0.106			0.184			0.121	A1209A (GCA→GCG)	C1H56_03785 →	VC0998	Polar transmembrane protein
Chromosome I	796812	A→G			0.11			0.12	0.124			A1211A (GCA→GCG)	C1H56_03785 →	VC0998	Polar transmembrane protein
Chromosome I	796829	T→C		0.136	0.12	0.109	0.106	0.223	0.148		0.155	V1217A (GTC→GCC)	C1H56_03785 →	VC0998	Polar transmembrane protein
Chromosome I	796836	T→G	0.132		0.19	0.173	0.142	0.139	0.15	0.169		S1219S (TCT→TCG)	C1H56_03785 →	VC0998	Polar transmembrane protein
Chromosome I	796865	C→G	0.13		0.118	0.133	0.115	0.196		0.151	0.131	T1229S (ACT→AGT)	C1H56_03785 →	VC0998	Polar transmembrane protein
Chromosome I	796875	C→A		0.11								A1232A (GCC→GCA)	C1H56_03785 →	VC0998	Polar transmembrane protein
Chromosome I	796890	C→T	0.19	0.134	0.125	0.12	0.127	0.132			0.154	F1237F (TTC→TTT)	C1H56_03785 →	VC0998	Polar transmembrane protein
Chromosome I	796891	C→A	0.108	0.141		0.182				0.163		P1238T (CCC→ACC)	C1H56_03785 →	VC0998	Polar transmembrane protein
Chromosome I	796938	T→C				0.109	0.102					A1253A (GCT→GCC)	C1H56_03785 →	VC0998	Polar transmembrane protein
Chromosome I	797017	A→G				0.111						K1280E (AAA→GAA)	C1H56_03785 →	VC0998	Polar transmembrane protein
Chromosome I	797031	T→C	0.111				0.11		0.114	0.108		T1284T (ACT→ACC)	C1H56_03785 →	VC0998	Polar transmembrane protein
Chromosome I	797112	A→G							0.11			S1311S (TCA→TCG)	C1H56_03785 →	VC0998	Polar transmembrane protein
Chromosome I	797132	A→G		0.127								E1318G (GAG→GGG)	C1H56_03785 →	VC0998	Polar transmembrane protein
Chromosome I	811732	A→G							0.115			A761A (GCT→GCC)	C1H56_03865 ←	VC1015	electron transport complex subunit RsxC
Chromosome I	811747	A→G	0.103								0.135	A756A (GCT→GCC)	C1H56_03865 ←	VC1015	electron transport complex subunit RsxC
Chromosome I	811858	A→T					0.108					T719T (ACT→ACA)	C1H56_03865 ←	VC1015	electron transport complex subunit RsxC
Chromosome I	811867	A→G			0.121							A716A (GCT→GCC)	C1H56_03865 ←	VC1015	electron transport complex subunit RsxC
Chromosome I	811924	C→G						0.109	0.104	0.153		A697A (GCG→GCC)	C1H56_03865 ←	VC1015	electron transport complex subunit RsxC
Chromosome I	811927	A→G	0.126	0.107				0.1		0.149		A696A (GCT→GCC)	C1H56_03865 ←	VC1015	electron transport complex subunit RsxC
Chromosome I	811951	A→T						0.117				A688A (GCT→GCA)	C1H56_03865 ←	VC1015	electron transport complex subunit RsxC
Chromosome I	812068	A→G	0.126				0.134	0.117	0.122			D649D (GAT→GAC)	C1H56_03865 ←	VC1015	electron transport complex subunit RsxC
Chromosome I	962856	C→G							0.121			A82P (GCC→CCC)	C1H56_04590 ←	VC1162	ATP‑dependent Zn protease
Chromosome I	962858	Δ1 bp	0.169	0.149	0.103			0.143	0.143	0.105		coding (242/738 nt)	C1H56_04590 ←	VC1162	ATP‑dependent Zn protease
Chromosome I	962890	A→G					0.218					T70T (ACT→ACC)	C1H56_04590 ←	VC1162	ATP‑dependent Zn protease
Chromosome I	962900	T→C	0.17									E67G (GAG→GGG)	C1H56_04590 ←	VC1162	ATP‑dependent Zn protease
Chromosome I	1009784	A→T		0.279	0.289	0.251	0.279	0.23	0.209	0.231	0.248	L62M (TTG→ATG)	C1H56_04795 ←	VC1205	imidazolonepropionase
Chromosome I	1009786	C→T	0.244	0.301	0.311	0.303	0.328	0.293	0.238	0.366	0.269	G61E (GGA→GAA)	C1H56_04795 ←	VC1205	imidazolonepropionase
Chromosome I	1009787	C→T	0.226	0.308	0.297	0.303	0.337	0.234	0.287	0.277	0.2	G61R (GGA→AGA)	C1H56_04795 ←	VC1205	imidazolonepropionase
Chromosome I	1009788	C→T	0.178	0.238	0.292	0.324	0.32	0.287	0.266	0.277	0.255	P60P (CCG→CCA)	C1H56_04795 ←	VC1205	imidazolonepropionase
Chromosome I	1009789	G→T	0.171	0.263	0.226	0.316	0.255	0.232	0.16	0.207	0.175	P60Q (CCG→CAG)	C1H56_04795 ←	VC1205	imidazolonepropionase
Chromosome I	1009790	G→T	0.24	0.278	0.228	0.26	0.307	0.258	0.26	0.235	0.232	P60T (CCG→ACG)	C1H56_04795 ←	VC1205	imidazolonepropionase
Chromosome I	1009792	G→T	0.22	0.239	0.222	0.345	0.232	0.195	0.166		0.288	T59K (ACA→AAA)	C1H56_04795 ←	VC1205	imidazolonepropionase
Chromosome I	1009794	G→C	0.211	0.324	0.296	0.314	0.327	0.31	0.264	0.317	0.288	V58V (GTC→GTG)	C1H56_04795 ←	VC1205	imidazolonepropionase
Chromosome I	1009796	C→A	0.214	0.344	0.293	0.349	0.395	0.276	0.26	0.364	0.276	V58F (GTC→TTC)	C1H56_04795 ←	VC1205	imidazolonepropionase
Chromosome I	1009797	T→G	0.282	0.407	0.401	0.409	0.407	0.336	0.241	0.367	0.385	L57F (TTA→TTC)	C1H56_04795 ←	VC1205	imidazolonepropionase
Chromosome I	1009798	A→C	0.22	0.319	0.312	0.404	0.334	0.303	0.271	0.25	0.254	L57* (TTA→TGA)	C1H56_04795 ←	VC1205	imidazolonepropionase
Chromosome I	1009800	T→G	0.261	0.382	0.373	0.46	0.387	0.367	0.317	0.376	0.304	K56N (AAA→AAC)	C1H56_04795 ←	VC1205	imidazolonepropionase
Chromosome I	1009801	T→A	0.248	0.298	0.338	0.419	0.391	0.349	0.259	0.36	0.316	K56I (AAA→ATA)	C1H56_04795 ←	VC1205	imidazolonepropionase
Chromosome I	1009802	T→A	0.256	0.382	0.33	0.388	0.327	0.346	0.334	0.382	0.272	K56* (AAA→TAA)	C1H56_04795 ←	VC1205	imidazolonepropionase
Chromosome I	1009804	C→A	0.273	0.302	0.301	0.369	0.325	0.337	0.274	0.288	0.255	G55V (GGC→GTC)	C1H56_04795 ←	VC1205	imidazolonepropionase
Chromosome I	1009810	C→T	0.311	0.414	0.39	0.558	0.456	0.389	0.434	0.499	0.36	C53Y (TGT→TAT)	C1H56_04795 ←	VC1205	imidazolonepropionase
Chromosome I	1022424	T→C				0.118						intergenic (+3/‑8)	C1H56_04860 → / → C1H56_04865	VCt058 → / → VCt059	tRNA‑Leu/tRNA‑Gly
Chromosome I	1207845	T→G			0.114							V447G (GTC→GGC)	C1H56_05675 →	VC1386	molecular chaperone
Chromosome I	1207853	C→T			0.133	0.108			0.103	0.184		R450C (CGC→TGC)	C1H56_05675 →	VC1386	molecular chaperone
Chromosome I	1207858	A→G				0.113						*451W (TGA→TGG)	C1H56_05675 →	VC1386	molecular chaperone
Chromosome I	1207866	A→T			0.128	0.104						intergenic (+8/‑117)	C1H56_05675 → / → lplA	VC1386 → / → VC1387	molecular chaperone/lipoate‑‑protein ligase A
Chromosome I	1207890	G→T				0.104						intergenic (+32/‑93)	C1H56_05675 → / → lplA	VC1386 → / → VC1387	molecular chaperone/lipoate‑‑protein ligase A
Chromosome I	1207903	A→T			0.108							intergenic (+45/‑80)	C1H56_05675 → / → lplA	VC1386 → / → VC1387	molecular chaperone/lipoate‑‑protein ligase A
Chromosome I	1282254	T→G		0.124								V1106G (GTG→GGG)	rtxA →	VC1451	multifunctional autoprocessing toxin RtxA
Chromosome I	1282272	T→G						0.123			0.1	V1112G (GTA→GGA)	rtxA →	VC1451	multifunctional autoprocessing toxin RtxA
Chromosome I	1290281	G→A				0.106	0.104					G3782S (GGT→AGT)	rtxA →	VC1451	multifunctional autoprocessing toxin RtxA
Chromosome I	1290282	G→A				0.1						G3782D (GGT→GAT)	rtxA →	VC1451	multifunctional autoprocessing toxin RtxA
Chromosome I	1290284	G→A				0.1						A3783T (GCG→ACG)	rtxA →	VC1451	multifunctional autoprocessing toxin RtxA
Chromosome I	1295059	C→A	1									A68D (GCT→GAT)	C1H56_06010 →	VC1455	XRE family transcriptional regulator
Chromosome I	1295272	Δ11 bp	0.393	1			0.475	1	0.423	1		intergenic (+77/‑265)	C1H56_06010 → / → C1H56_06015	VC1455 → / → VC1456	XRE family transcriptional regulator/lipoate‑‑protein ligase
Chromosome I	1302195	+TACCCCCGTAA		0.803	0.515	0.49		0.791		0.791	0.551	intergenic (+76/‑265)	C1H56_06060 → / → C1H56_06065	VC1464 → / → VC1465	transcriptional regulator/lipoate‑‑protein ligase
Chromosome I	1335141	C→A								0.1		intergenic (‑488/‑461)	C1H56_06220 ← / → C1H56_06225	na	MarR family transcriptional regulator/hypothetical protein
Chromosome I	1335146	C→A			0.102							intergenic (‑493/‑456)	C1H56_06220 ← / → C1H56_06225	na	MarR family transcriptional regulator/hypothetical protein
Chromosome I	1361001	T→C	0.222	0.185	0.155	0.182	0.173	0.165	0.243	0.188	0.177	intergenic (‑312/+159)	C1H56_06360 ← / ← C1H56_06365	na	phage terminase small subunit P27 family/hypothetical protein
Chromosome I	1361002	G→C			0.125			0.124	0.136			intergenic (‑313/+158)	C1H56_06360 ← / ← C1H56_06365	na	phage terminase small subunit P27 family/hypothetical protein
Chromosome I	1361005	A→C	0.126		0.107	0.169		0.144	0.128	0.134		intergenic (‑316/+155)	C1H56_06360 ← / ← C1H56_06365	na	phage terminase small subunit P27 family/hypothetical protein
Chromosome I	1361010	A→C	0.137	0.146	0.129	0.26	0.183	0.165	0.238	0.188	0.158	intergenic (‑321/+150)	C1H56_06360 ← / ← C1H56_06365	na	phage terminase small subunit P27 family/hypothetical protein
Chromosome I	1361012	G→C	0.231	0.181	0.202	0.136	0.211	0.217	0.215	0.226	0.194	intergenic (‑323/+148)	C1H56_06360 ← / ← C1H56_06365	na	phage terminase small subunit P27 family/hypothetical protein
Chromosome I	1361014	G→C	0.142	0.148	0.131	0.166	0.14	0.139		0.136		intergenic (‑325/+146)	C1H56_06360 ← / ← C1H56_06365	na	phage terminase small subunit P27 family/hypothetical protein
Chromosome I	1361016	T→C	0.133		0.13			0.143		0.125		intergenic (‑327/+144)	C1H56_06360 ← / ← C1H56_06365	na	phage terminase small subunit P27 family/hypothetical protein
Chromosome I	1361019	A→C	0.123									intergenic (‑330/+141)	C1H56_06360 ← / ← C1H56_06365	na	phage terminase small subunit P27 family/hypothetical protein
Chromosome I	1361033	T→A								0.1		intergenic (‑344/+127)	C1H56_06360 ← / ← C1H56_06365	na	phage terminase small subunit P27 family/hypothetical protein
Chromosome I	1361047	G→A	0.156	0.126	0.134	0.124	0.108	0.151	0.187	0.18	0.134	intergenic (‑358/+113)	C1H56_06360 ← / ← C1H56_06365	na	phage terminase small subunit P27 family/hypothetical protein
Chromosome I	1361054	G→C	0.143	0.14		0.159	0.155	0.2	0.173	0.215	0.142	intergenic (‑365/+106)	C1H56_06360 ← / ← C1H56_06365	na	phage terminase small subunit P27 family/hypothetical protein
Chromosome I	1361058	G→A	0.114			0.123	0.104		0.127	0.132		intergenic (‑369/+102)	C1H56_06360 ← / ← C1H56_06365	na	phage terminase small subunit P27 family/hypothetical protein
Chromosome I	1361058	G→C			0.124							intergenic (‑369/+102)	C1H56_06360 ← / ← C1H56_06365	na	phage terminase small subunit P27 family/hypothetical protein
Chromosome I	1361064	T→C								0.139		intergenic (‑375/+96)	C1H56_06360 ← / ← C1H56_06365	na	phage terminase small subunit P27 family/hypothetical protein
Chromosome I	1361068	G→C	0.114		0.104	0.111						intergenic (‑379/+92)	C1H56_06360 ← / ← C1H56_06365	na	phage terminase small subunit P27 family/hypothetical protein
Chromosome I	1361086	T→A	0.105	0.118					0.115			intergenic (‑397/+74)	C1H56_06360 ← / ← C1H56_06365	na	phage terminase small subunit P27 family/hypothetical protein
Chromosome I	1361090	T→A	0.11		0.118				0.135	0.123	0.119	intergenic (‑401/+70)	C1H56_06360 ← / ← C1H56_06365	na	phage terminase small subunit P27 family/hypothetical protein
Chromosome I	1361092	T→A	0.102									intergenic (‑403/+68)	C1H56_06360 ← / ← C1H56_06365	na	phage terminase small subunit P27 family/hypothetical protein
Chromosome I	1361101	G→T	0.102									intergenic (‑412/+59)	C1H56_06360 ← / ← C1H56_06365	na	phage terminase small subunit P27 family/hypothetical protein
Chromosome I	1361105	C→T	0.111			0.101			0.121	0.136		intergenic (‑416/+55)	C1H56_06360 ← / ← C1H56_06365	na	phage terminase small subunit P27 family/hypothetical protein
Chromosome I	1361115	A→G	0.116			0.118			0.118	0.11		intergenic (‑426/+45)	C1H56_06360 ← / ← C1H56_06365	na	phage terminase small subunit P27 family/hypothetical protein
Chromosome I	1361144	A→G	0.15		0.146	0.136		0.113	0.153	0.111		intergenic (‑455/+16)	C1H56_06360 ← / ← C1H56_06365	na	phage terminase small subunit P27 family/hypothetical protein
Chromosome I	1361157	T→G	0.102									intergenic (‑468/+3)	C1H56_06360 ← / ← C1H56_06365	na	phage terminase small subunit P27 family/hypothetical protein
Chromosome I	1375934	C→A									0.111	C98F (TGC→TTC)	C1H56_06465 ←	na	resolvase
Chromosome I	1461020	A→G	0.124									L234S (TTG→TCG)	C1H56_06870 ←	VC1571	cytochrome ubiquinol oxidase subunit I
Chromosome I	1461027	G→A	0.12	0.108		0.124	0.101	0.137		0.102	0.106	Q232* (CAG→TAG)	C1H56_06870 ←	VC1571	cytochrome ubiquinol oxidase subunit I
Chromosome I	1469052	C→A							0.116			V65V (GTG→GTT)	C1H56_06920 ←	VC1580	LysR family transcriptional regulator
Chromosome I	1531058	T→G					0.108					K140N (AAA→AAC)	C1H56_07180 ←	VC1665	ABC transporter permease
Chromosome I	1573197	C→T			1			1			1	S61F (TCT→TTT)	C1H56_07355 →	VC1665	ABC transporter permease
Chromosome I	1619916	A→G				0.109						L584P (CTC→CCC)	C1H56_07590 ←	VC1710	PAS domain S‑box protein
Chromosome I	1719984	T→C		0.109	0.104		0.103		0.117			E292G (GAG→GGG)	C1H56_08010 ←	VC1798	ATPase AAA
Chromosome I	1738516	G→T				0.188	0.151		0.183			G189V (GGT→GTT)	C1H56_08120 →	VC1821	PTS fructose transporter subunit IIC
Chromosome I	1738518	G→T				0.204	0.166		0.207			A190S (GCG→TCG)	C1H56_08120 →	VC1821	PTS fructose transporter subunit IIC
Chromosome I	1738519	C→T	0.213	0.288	0.229	0.264	0.284	0.249	0.268	0.307	0.267	A190V (GCG→GTG)	C1H56_08120 →	VC1821	PTS fructose transporter subunit IIC
Chromosome I	1738520	G→T	0.165	0.171	0.106	0.24	0.229	0.145	0.223	0.194	0.154	A190A (GCG→GCT)	C1H56_08120 →	VC1821	PTS fructose transporter subunit IIC
Chromosome I	1738521	A→T	0.219	0.258	0.234	0.289	0.306	0.299	0.327	0.374	0.288	I191F (ATT→TTT)	C1H56_08120 →	VC1821	PTS fructose transporter subunit IIC
Chromosome I	1738524	C→T	0.264	0.255	0.194	0.292	0.267	0.304	0.29	0.326	0.313	L192F (CTT→TTT)	C1H56_08120 →	VC1821	PTS fructose transporter subunit IIC
Chromosome I	1738526	T→C	0.233	0.277	0.176	0.313	0.296	0.292	0.316	0.28	0.257	L192L (CTT→CTC)	C1H56_08120 →	VC1821	PTS fructose transporter subunit IIC
Chromosome I	1738527	G→A	0.158	0.159	0.127	0.239	0.173	0.185	0.191	0.266	0.265	G193S (GGT→AGT)	C1H56_08120 →	VC1821	PTS fructose transporter subunit IIC
Chromosome I	1738528	G→A	0.112	0.125	0.151	0.24	0.178	0.202	0.219	0.139	0.223	G193D (GGT→GAT)	C1H56_08120 →	VC1821	PTS fructose transporter subunit IIC
Chromosome I	1738529	T→G	0.293	0.265	0.25	0.35	0.301	0.348	0.332	0.353	0.325	G193G (GGT→GGG)	C1H56_08120 →	VC1821	PTS fructose transporter subunit IIC
Chromosome I	1738530	G→C	0.214	0.304	0.158	0.261	0.269	0.229	0.191	0.295	0.206	G194R (GGT→CGT)	C1H56_08120 →	VC1821	PTS fructose transporter subunit IIC
Chromosome I	1738531	G→A	0.176	0.203	0.143	0.189	0.226	0.219	0.146	0.244	0.165	G194D (GGT→GAT)	C1H56_08120 →	VC1821	PTS fructose transporter subunit IIC
Chromosome I	1738532	T→G	0.322	0.309	0.242	0.325	0.263	0.302	0.326	0.323	0.297	G194G (GGT→GGG)	C1H56_08120 →	VC1821	PTS fructose transporter subunit IIC
Chromosome I	1738534	T→A	0.272	0.275	0.223	0.295	0.255	0.289	0.322	0.367	0.322	M195K (ATG→AAG)	C1H56_08120 →	VC1821	PTS fructose transporter subunit IIC
Chromosome I	1738543	T→A	0.332	0.331	0.227	0.342	0.348	0.322	0.278	0.362	0.369	F198Y (TTC→TAC)	C1H56_08120 →	VC1821	PTS fructose transporter subunit IIC
Chromosome I	1738547	T→G	0.257	0.273	0.167	0.199	0.242	0.183	0.186	0.276		D199E (GAT→GAG)	C1H56_08120 →	VC1821	PTS fructose transporter subunit IIC
Chromosome I	2082608	G→T						0.132				G71G (GGC→GGA)	C1H56_09740 ←	VC2156	outer membrane protein assembly factor BamC
Chromosome I	2106203	A→G									0.127	G83G (GGA→GGG)	C1H56_09865 →	VC2185	redox‑regulated ATPase YchF
Chromosome I	2314325	A→T			0.107							I84F (ATT→TTT)	C1H56_10820 →	VC2376	glutamate synthase large subunit
Chromosome I	2329775	A→C			0.126	0.149	0.166		0.117	0.149		intergenic (‑66/‑123)	C1H56_10880 ← / → C1H56_10885	VC2387 ← / → VC2388	hypothetical protein/hypothetical protein
Chromosome I	2329802	A→C								0.112		intergenic (‑93/‑96)	C1H56_10880 ← / → C1H56_10885	VC2387 ← / → VC2388	hypothetical protein/hypothetical protein
Chromosome I	2329804	T→C	0.163	0.119	0.107	0.131		0.121				intergenic (‑95/‑94)	C1H56_10880 ← / → C1H56_10885	VC2387 ← / → VC2388	hypothetical protein/hypothetical protein
Chromosome I	2329815	G→T		0.119				0.107				intergenic (‑106/‑83)	C1H56_10880 ← / → C1H56_10885	VC2387 ← / → VC2388	hypothetical protein/hypothetical protein
Chromosome I	2440413	C→T							0.104			intergenic (‑311/+174)	C1H56_11355 ← / ← C1H56_11360	VC2483 ← / ← VC2484	acetolactate synthase 3 large subunit/long‑chain fatty acid‑‑CoA ligase
Chromosome I	2440440	A→T		0.101					0.15			intergenic (‑338/+147)	C1H56_11355 ← / ← C1H56_11360	VC2483 ← / ← VC2484	acetolactate synthase 3 large subunit/long‑chain fatty acid‑‑CoA ligase
Chromosome I	2564127	T→C						0.117				D13G (GAT→GGT)	C1H56_12040 ←	VC2618	aspartate aminotransferase family protein
Chromosome I	2564137	T→C					0.122		0.1			S10G (AGT→GGT)	C1H56_12040 ←	VC2618	aspartate aminotransferase family protein
Chromosome I	2564312	A→C		0.154	0.128	0.119	0.145	0.129	0.176	0.144		intergenic (‑148/+250)	C1H56_12040 ← / ← C1H56_12045	VC2618 ← / ← VC2619	aspartate aminotransferase family protein/aminodeoxychorismate/anthranilate synthase component II
Chromosome I	2564313	C→G		0.114			0.112		0.124			intergenic (‑149/+249)	C1H56_12040 ← / ← C1H56_12045	VC2618 ← / ← VC2619	aspartate aminotransferase family protein/aminodeoxychorismate/anthranilate synthase component II
Chromosome I	2564315	G→C							0.171			intergenic (‑151/+247)	C1H56_12040 ← / ← C1H56_12045	VC2618 ← / ← VC2619	aspartate aminotransferase family protein/aminodeoxychorismate/anthranilate synthase component II
Chromosome I	2564316	G→T		0.108					0.165		0.118	intergenic (‑152/+246)	C1H56_12040 ← / ← C1H56_12045	VC2618 ← / ← VC2619	aspartate aminotransferase family protein/aminodeoxychorismate/anthranilate synthase component II
Chromosome I	2564319	A→T							0.108			intergenic (‑155/+243)	C1H56_12040 ← / ← C1H56_12045	VC2618 ← / ← VC2619	aspartate aminotransferase family protein/aminodeoxychorismate/anthranilate synthase component II
Chromosome I	2564321	T→C							0.113			intergenic (‑157/+241)	C1H56_12040 ← / ← C1H56_12045	VC2618 ← / ← VC2619	aspartate aminotransferase family protein/aminodeoxychorismate/anthranilate synthase component II
Chromosome I	2564323	A→T		0.111					0.121	0.1		intergenic (‑159/+239)	C1H56_12040 ← / ← C1H56_12045	VC2618 ← / ← VC2619	aspartate aminotransferase family protein/aminodeoxychorismate/anthranilate synthase component II
Chromosome I	2646776	A→G			0.104							pseudogene (2113/3599 nt)	C1H56_12425 →	na	DUF3372 domain‑containing protein
Chromosome I	2699564	G→T	0.106					0.117		0.141	0.121	V224V (GTG→GTT)	C1H56_12660 →	VC2754	nitrogen regulation protein NR(I)
Chromosome I	2731231	T→A		0.138								I59F (ATT→TTT)	C1H56_12815 ←	VC0143	hypothetical protein, VC0143
Chromosome I	2965510	G→C									0.125	T267S (ACT→AGT)	C1H56_13945 ←	VC0171	nickel/dipeptide/oligopeptide ABC transporter substrate‑binding protein
Chromosome I	2965511	T→C									0.156	T267A (ACT→GCT)	C1H56_13945 ←	VC0171	nickel/dipeptide/oligopeptide ABC transporter substrate‑binding protein
Chromosome I	2965514	A→C									0.112	F266V (TTC→GTC)	C1H56_13945 ←	VC0171	nickel/dipeptide/oligopeptide ABC transporter substrate‑binding protein
Chromosome I	2969114	T→C						0.135				intergenic (‑49/+22)	C1H56_13970 ← / ← C1H56_13975	VCt007 ← / ← VCt008	tRNA‑His/tRNA‑Pro
Chromosome I	2969235	C→T	0.103									intergenic (‑23/+39)	C1H56_13975 ← / ← C1H56_13980	VCt008 ← / ← VCt009	tRNA‑Pro/tRNA‑His
Chromosome I	2969248	A→G				0.116		0.126			0.109	intergenic (‑36/+26)	C1H56_13975 ← / ← C1H56_13980	VCt008 ← / ← VCt009	tRNA‑Pro/tRNA‑His
Chromosome I	2983998	C→T	0.457		0.302					0.616		noncoding (43/76 nt)	C1H56_14045 ←	na	tRNA‑Val
Chromosome I	2,547,193:1	+A					0.118			0.435		coding (375/636 nt)	C1H56_11955 ←	VC2601	Sodium type flagellar protein motX
Chromosome II	187313	G→T							0.108			A443E (GCA→GAA)	C1H56_15005 ←	VCA0171	VWA domain‑containing protein
Chromosome II	286269	A→G	0.112	0.134		0.161	0.113					E607G (GAG→GGG)	C1H56_15455 →	VCA0268	methyl‑accepting chemotaxis protein
Chromosome II	445274	G→T			0.134							A54E (GCA→GAA)	pfkB ←	VCA0517	1‑phosphofructokinase
Chromosome II	458584	A→T									0.115	intergenic (‑115/‑352)	C1H56_17015 ← / → C1H56_17020	VCA0526 ← / →VCA0527	ClC family H(+)/Cl(‑) exchange transporter/GTP‑binding protein
Chromosome II	458603	T→C		0.116				0.142			0.109	intergenic (‑134/‑333)	C1H56_17015 ← / → C1H56_17020	VCA0526 ← / →VCA0527	ClC family H(+)/Cl(‑) exchange transporter/GTP‑binding protein
Chromosome II	458604	T→C	0.116					0.124			0.118	intergenic (‑135/‑332)	C1H56_17015 ← / → C1H56_17020	VCA0526 ← / →VCA0527	ClC family H(+)/Cl(‑) exchange transporter/GTP‑binding protein
Chromosome II	610081	G→T	0.115									A7S (GCG→TCG)	C1H56_17725 →	VCA0678	periplasmic nitrate reductase subunit alpha
