# Supplementary material for: Adaptation to an amoeba host drives selection of virulence-associated traits in Vibrio cholerae
Source: ISME J. 2021 Oct 15;16(3):856–67. doi: 10.1038/s41396-021-01134-2 (PMC8857207; doi:10.1038/s41396-021-01134-2)
Supplement: Supplementary file 4 — Dataset 3 [file 41396_2021_1134_MOESM4_ESM.xlsx]

## Sheet: Supplementary Data 3
Supplementary Data 3. Mutations detected in adapted isolates. In the annotation column blue and green coloured represent non-synonymous and synonymous mutation respectively with affected base changes highlighted in red. The horizontal bars and the percentages represent the frequency of respective mutations found in each replicates.
			Day 3			Day 45			Day 90
chromosome	position	mutation	D3A1	D3A2	D3A3	D45A1	D45A2	D45A3	D90A1	D90A2	D90A3	annotation	Locus tag/gene (A1552)	Locus tag (N16961)	description
Chromosome I	85696	C→T	0.209			0.118		0.128		0.28	0.156	noncoding (52/77 nt)	C1H56_00470 →	VCt024	tRNA‑Met
Chromosome I	85708	G→A				0.117					0.145	noncoding (64/77 nt)	C1H56_00470 →	VCt024	tRNA‑Met
Chromosome I	309548	T→C								0.115		noncoding (5/77 nt)	C1H56_01605 →	VCt042	tRNA‑Arg
Chromosome I	526198	A→G							0.104			E101G (GAG→GGG)	secF →	VC0744	protein translocase subunit SecF
Chromosome I	563402	A→G		0.104								E246G (GAG→GGG)	C1H56_02725 →	VC0778	Fe(3+)‑siderophore ABC transporter permease
Chromosome I	701773	T→C	0.162									noncoding (14/85 nt)	C1H56_03370 ←	VCt053	tRNA‑Tyr
Chromosome I	796023	T→G							0.113			D948E (GAT→GAG)	C1H56_03785 →	VC0998	Polar transmembrane protein
Chromosome I	796276	A→G		0.109								T1033A (ACA→GCA)	C1H56_03785 →	VC0998	Polar transmembrane protein
Chromosome I	796374	A→C	0.18									T1065T (ACA→ACC)	C1H56_03785 →	VC0998	Polar transmembrane protein
Chromosome I	796416	C→A				0.117		0.111				A1079A (GCC→GCA)	C1H56_03785 →	VC0998	Polar transmembrane protein
Chromosome I	796444	T→C		0.12								L1089L (TTA→CTA)	C1H56_03785 →	VC0998	Polar transmembrane protein
Chromosome I	796460	T→C		0.137				0.115				V1094A (GTC→GCC)	C1H56_03785 →	VC0998	Polar transmembrane protein
Chromosome I	796467	G→A		0.15	0.136					0.148		E1096E (GAG→GAA)	C1H56_03785 →	VC0998	Polar transmembrane protein
Chromosome I	796491	A→G			0.126							E1104E (GAA→GAG)	C1H56_03785 →	VC0998	Polar transmembrane protein
Chromosome I	796553	T→C			0.108							V1125A (GTA→GCA)	C1H56_03785 →	VC0998	Polar transmembrane protein
Chromosome I	796584	A→G	0.133									L1135L (CTA→CTG)	C1H56_03785 →	VC0998	Polar transmembrane protein
Chromosome I	796596	T→A						0.111	0.152	0.147		P1139P (CCT→CCA)	C1H56_03785 →	VC0998	Polar transmembrane protein
Chromosome I	796613	C→T	0.135						0.112		0.146	S1145F (TCT→TTT)	C1H56_03785 →	VC0998	Polar transmembrane protein
Chromosome I	796641	C→T			0.119				0.111	0.135		P1154P (CCC→CCT)	C1H56_03785 →	VC0998	Polar transmembrane protein
Chromosome I	796733	T→C	0.158									L1185P (CTC→CCC)	C1H56_03785 →	VC0998	Polar transmembrane protein
Chromosome I	796836	T→G						0.145			0.112	S1219S (TCT→TCG)	C1H56_03785 →	VC0998	Polar transmembrane protein
Chromosome I	796865	C→G								0.136		T1229S (ACT→AGT)	C1H56_03785 →	VC0998	Polar transmembrane protein
Chromosome I	796890	C→T			0.107				0.11			F1237F (TTC→TTT)	C1H56_03785 →	VC0998	Polar transmembrane protein
Chromosome I	796891	C→A	0.1		0.115				0.1			P1238T (CCC→ACC)	C1H56_03785 →	VC0998	Polar transmembrane protein
Chromosome I	811852	A→G			0.224						0.134	A721A (GCT→GCC)	C1H56_03865 ←	VC1015	electron transport complex subunit RsxC
Chromosome I	811924	C→G					0.103					A697A (GCG→GCC)	C1H56_03865 ←	VC1015	electron transport complex subunit RsxC
Chromosome I	1009789	G→T									0.211	P60Q (CCG→CAG)	C1H56_04795 ←	VC1205	imidazolonepropionase
Chromosome I	1009790	G→T				0.258						P60T (CCG→ACG)	C1H56_04795 ←	VC1205	imidazolonepropionase
Chromosome I	1009792	G→T									0.198	T59K (ACA→AAA)	C1H56_04795 ←	VC1205	imidazolonepropionase
Chromosome I	1295059	C→A	1		1						1	A68D (GCT→GAT)	C1H56_06010 →	VC1455	XRE family transcriptional regulator
Chromosome I	1295272	Δ11 bp		1		1	1	0.41		0.446	0.423	intergenic (+77/‑265)	C1H56_06010 → / → C1H56_06015	VC1455 → / → VC1456	XRE family transcriptional regulator/lipoate‑‑protein ligase
Chromosome I	1302195	+TACCCCCGTAA		0.772		0.809	0.798		0.543			intergenic (+76/‑265)	C1H56_06060 → / → C1H56_06065	VC1464 → / → VC1465	transcriptional regulator/lipoate‑‑protein ligase
Chromosome I	1335141	C→A	0.122									intergenic (‑488/‑461)	C1H56_06220 ← / → C1H56_06225	na	MarR family transcriptional regulator/hypothetical protein
Chromosome I	1335146	C→A				0.106						intergenic (‑493/‑456)	C1H56_06220 ← / → C1H56_06225	na	MarR family transcriptional regulator/hypothetical protein
Chromosome I	1361001	T→C	0.274			0.152	0.17			0.184		intergenic (‑312/+159)	C1H56_06360 ← / ← C1H56_06365	na	phage terminase small subunit P27 family/hypothetical protein
Chromosome I	1361033	T→A						0.1	0.103			intergenic (‑344/+127)	C1H56_06360 ← / ← C1H56_06365	na	phage terminase small subunit P27 family/hypothetical protein
Chromosome I	1361074	C→G	0.115									intergenic (‑385/+86)	C1H56_06360 ← / ← C1H56_06365	na	phage terminase small subunit P27 family/hypothetical protein
Chromosome I	1738518	G→T				0.182						A190S (GCG→TCG)	C1H56_08120 →	VC1821	PTS fructose transporter subunit IIC
Chromosome I	1738521	A→T					0.226			0.256		I191F (ATT→TTT)	C1H56_08120 →	VC1821	PTS fructose transporter subunit IIC
Chromosome I	1738526	T→C				0.288	0.222					L192L (CTT→CTC)	C1H56_08120 →	VC1821	PTS fructose transporter subunit IIC
Chromosome I	1738532	T→G					0.265				0.153	G194G (GGT→GGG)	C1H56_08120 →	VC1821	PTS fructose transporter subunit IIC
Chromosome I	1738543	T→A									0.244	F198Y (TTC→TAC)	C1H56_08120 →	VC1821	PTS fructose transporter subunit IIC
Chromosome I	1738547	T→G		0.13		0.153	0.223			0.145	0.122	D199E (GAT→GAG)	C1H56_08120 →	VC1821	PTS fructose transporter subunit IIC
Chromosome I	1951003	T→G			0.154						0.1	I244L (ATC→CTC)	fabG ←	VC2021	beta‑ketoacyl‑ACP reductase
Chromosome I	2068416	A→C				1			1			V261G (GTG→GGG)	C1H56_09660 ←	VC2137	sigma‑54‑dependent Fis family transcriptional regulator
Chromosome I	2068560	G→A					0.748	1		1	1	A213V (GCG→GTG)	C1H56_09660 ←	VC2137	sigma‑54‑dependent Fis family transcriptional regulator
Chromosome I	2329804	T→C							0.174		0.162	intergenic (‑95/‑94)	C1H56_10880 ← / → C1H56_10885	VC2387 ← / → VC2388	hypothetical protein/hypothetical protein
Chromosome II	303353	+ACCAGA					0.236					coding (1013/1206 nt)	C1H56_15530 →	na	hypothetical protein
