# Supplementary material for: Adaptation to an amoeba host drives selection of virulence-associated traits in Vibrio cholerae
Source: ISME J. 2021 Oct 15;16(3):856–67. doi: 10.1038/s41396-021-01134-2 (PMC8857207; doi:10.1038/s41396-021-01134-2)
Supplement: Supplementary file 5 — Dataset 4 [file 41396_2021_1134_MOESM5_ESM.xlsx]

## Sheet: Supplementary Data 4
Supplementary Data 4. Mutations detected in Non-adapted isolates. In the annotation column blue and green coloured represent non-synonymous and synonymous mutation respectively with affected base changes highlighted in red. The horizontal bars and the percentages represent the frequency of respective mutations found in each replicates.
			Day 3			Day 45			Day 90
chromosome	position	mutation	D3NA1	D3NA2	D3NA3	D45NA1	D45NA2	D45NA3	D90NA1	D90NA2	D90NA3	annotation	Locus tag/gene (A1552)	Locus tag (N16961)	description
Chromosome I	84732	A→C					0.145					noncoding (37/76 nt)	C1H56_00440 →	VCt018	tRNA‑Gly
Chromosome I	85696	C→T					0.277		0.142		0.244	noncoding (52/77 nt)	C1H56_00470 →	VCt024	tRNA‑Met
Chromosome I	309548	T→C							0.103			noncoding (5/77 nt)	C1H56_01605 →	VCt042	tRNA‑Arg
Chromosome I	309612	A→G								0.151		noncoding (69/77 nt)	C1H56_01605 →	VCt042	tRNA‑Arg
Chromosome I	547560	A→G	0.131									S148P (TCA→CCA)	C1H56_02665 ←	VC0766	exodeoxyribonuclease VII large subunit
Chromosome I	575629	T→G								0.108		Y183S (TAC→TCC)	C1H56_02780 ←	VC0791	sensor histidine kinase
Chromosome I	694022	A→T									0.11	N58K (AAT→AAA)	metQ ←	VC0905	methionine ABC transporter substrate‑binding protein MetQ
Chromosome I	702475	T→A						0.101			0.153	N78K (AAT→AAA)	C1H56_03380 →	VC0913	MexH family multidrug efflux RND transporter periplasmic adaptor subunit
Chromosome I	796167	T→G							0.107	0.193		D996E (GAT→GAG)	C1H56_03785 →	VC0998	Polar transmembrane protein
Chromosome I	796444	T→C			0.131	0.102						L1089L (TTA→CTA)	C1H56_03785 →	VC0998	Polar transmembrane protein
Chromosome I	796460	T→C						0.11		0.142		V1094A (GTC→GCC)	C1H56_03785 →	VC0998	Polar transmembrane protein
Chromosome I	796462	A→G		0.111		0.122			0.112			T1095A (ACG→GCG)	C1H56_03785 →	VC0998	Polar transmembrane protein
Chromosome I	796467	G→A								0.112	0.154	E1096E (GAG→GAA)	C1H56_03785 →	VC0998	Polar transmembrane protein
Chromosome I	796491	A→G							0.121	0.117		E1104E (GAA→GAG)	C1H56_03785 →	VC0998	Polar transmembrane protein
Chromosome I	796613	C→T			0.134	0.138	0.115	0.123	0.123			S1145F (TCT→TTT)	C1H56_03785 →	VC0998	Polar transmembrane protein
Chromosome I	796641	C→T						0.125				P1154P (CCC→CCT)	C1H56_03785 →	VC0998	Polar transmembrane protein
Chromosome I	796733	T→C	0.153									L1185P (CTC→CCC)	C1H56_03785 →	VC0998	Polar transmembrane protein
Chromosome I	796829	T→C		0.105	0.108						0.106	V1217A (GTC→GCC)	C1H56_03785 →	VC0998	Polar transmembrane protein
Chromosome I	796890	C→T						0.107				F1237F (TTC→TTT)	C1H56_03785 →	VC0998	Polar transmembrane protein
Chromosome I	796891	C→A			0.105				0.122			P1238T (CCC→ACC)	C1H56_03785 →	VC0998	Polar transmembrane protein
Chromosome I	811852	A→G		0.141					0.117			A721A (GCT→GCC)	C1H56_03865 ←	VC1015	electron transport complex subunit RsxC
Chromosome I	811924	C→G							0.121			A697A (GCG→GCC)	C1H56_03865 ←	VC1015	electron transport complex subunit RsxC
Chromosome I	811927	A→G									0.114	A696A (GCT→GCC)	C1H56_03865 ←	VC1015	electron transport complex subunit RsxC
Chromosome I	1009792	G→T							0.177	0.285		T59K (ACA→AAA)	C1H56_04795 ←	VC1205	imidazolonepropionase
Chromosome I	1009796	C→A		0.313				0.305				V58F (GTC→TTC)	C1H56_04795 ←	VC1205	imidazolonepropionase
Chromosome I	1009798	A→C				0.144						L57* (TTA→TGA)	C1H56_04795 ←	VC1205	imidazolonepropionase
Chromosome I	1009804	C→A						0.278				G55V (GGC→GTC)	C1H56_04795 ←	VC1205	imidazolonepropionase
Chromosome I	1282272	T→G	0.104									V1112G (GTA→GGA)	rtxA →	VC1451	multifunctional autoprocessing toxin RtxA
Chromosome I	1295059	C→A	1							1		A68D (GCT→GAT)	C1H56_06010 →	VC1455	XRE family transcriptional regulator
Chromosome I	1295272	Δ11 bp	0.435				0.406	0.5				intergenic (+77/‑265)	C1H56_06010 → / → C1H56_06015	VC1455 → / → VC1456	XRE family transcriptional regulator/lipoate‑‑protein ligase
Chromosome I	1302195	+TACCCCCGTAA				0.581					0.435	intergenic (+76/‑265)	C1H56_06060 → / → C1H56_06065	VC1464 → / → VC1465	transcriptional regulator/lipoate‑‑protein ligase
Chromosome I	1361001	T→C			0.179							intergenic (‑312/+159)	C1H56_06360 ← / ← C1H56_06365	VC1464 → / → VC1465	phage terminase small subunit P27 family/hypothetical protein
Chromosome I	1361047	G→A			0.197					0.146		intergenic (‑358/+113)	C1H56_06360 ← / ← C1H56_06365	VC1464 → / → VC1465	phage terminase small subunit P27 family/hypothetical protein
Chromosome I	1361127	T→G								0.106		intergenic (‑438/+33)	C1H56_06360 ← / ← C1H56_06365	VC1464 → / → VC1465	phage terminase small subunit P27 family/hypothetical protein
Chromosome I	1719984	T→C			0.104							E292G (GAG→GGG)	C1H56_08010 ←	VC1798	ATPase AAA
Chromosome I	1738518	G→T		0.185			0.206	0.182		0.189		A190S (GCG→TCG)	C1H56_08120 →	VC1821	PTS fructose transporter subunit IIC
Chromosome I	1738521	A→T			0.223				0.252			I191F (ATT→TTT)	C1H56_08120 →	VC1821	PTS fructose transporter subunit IIC
Chromosome I	1738526	T→C			0.194							L192L (CTT→CTC)	C1H56_08120 →	VC1821	PTS fructose transporter subunit IIC
Chromosome I	1738528	G→A								0.197		G193D (GGT→GAT)	C1H56_08120 →	VC1821	PTS fructose transporter subunit IIC
Chromosome I	1738531	G→A		0.173								G194D (GGT→GAT)	C1H56_08120 →	VC1821	PTS fructose transporter subunit IIC
Chromosome I	1738532	T→G		0.194			0.221					G194G (GGT→GGG)	C1H56_08120 →	VC1821	PTS fructose transporter subunit IIC
Chromosome I	1738547	T→G				0.244	0.128					D199E (GAT→GAG)	C1H56_08120 →	VC1821	PTS fructose transporter subunit IIC
Chromosome I	1951003	T→G				0.172						I244L (ATC→CTC)	fabG ←	VC2021	beta‑ketoacyl‑ACP reductase
Chromosome I	2106203	A→G								0.106		G83G (GGA→GGG)	C1H56_09865 →	VC2185	redox‑regulated ATPase YchF
Chromosome I	2621139	C→A		1								V111V (GTG→GTT)	C1H56_12320 ←	VC2677	DNA‑binding transcriptional regulator CytR
